# Supplementary material for: Systematic Literature Review of the Epidemiological Characteristics of Pneumococcal Disease Caused by the Additional Serotypes Covered by the 20-Valent Pneumococcal Conjugate Vaccine
Source: Microorganisms. 2023 Jul 15;11(7):1816. doi: 10.3390/microorganisms11071816 (PMC10383425; doi:10.3390/microorganisms11071816)
Supplement: Supplementary file 1 [file microorganisms-11-01816-s001.zip]

Archive with 1 entries (1 files):
- microorganisms-2394856-supplementary.pdf
